# Supplementary material for: Comparative Genomics of Lactobacillus crispatus from the Gut and Vagina Reveals Genetic Diversity and Lifestyle Adaptation
Source: Genes (Basel). 2020 Mar 27;11(4):360. doi: 10.3390/genes11040360 (PMC7230607; doi:10.3390/genes11040360)
Supplement: Supplementary file 1 [file genes-11-00360-s001.zip]

Archive with 1 entries (1 files):
- genes-731978-supplementary.xlsx
