# Supplementary material for: Comparative Genomics of Lactobacillus crispatus from the Gut and Vagina Reveals Genetic Diversity and Lifestyle Adaptation
Source: Genes (Basel). 2020 Mar 27;11(4):360. doi: 10.3390/genes11040360 (PMC7230607; doi:10.3390/genes11040360)
Supplement: Supplementary file 1 [file genes-11-00360-s001.zip › genes-731978-supplementary.xlsx]

## Sheet: Table S1
Table S1 Significant differences and higher gene abundance in the vagina
Gene	KO	Definition
mazF	K07171	mRNA interferase MazF [EC:3.1.-.-]
mazE	K07172	antitoxin MazE
-	K09960	uncharacterized protein
-	K09961	uncharacterized protein
xtmA	K07474	phage terminase small subunit
-	K08998	uncharacterized protein
antB	K07741	anti-repressor protein
clfA	K14201	clumping factor A
scrA	K02809	PTS system, sucrose-specific IIB component [EC:2.7.1.211]
phoB1	K07658	two-component system, OmpR family, alkaline phosphatase synthesis response regulator PhoP
phoR	K07636	two-component system, OmpR family, phosphate regulon sensor histidine kinase PhoR [EC:2.7.13.3]
virD4	K03205	type IV secretion system protein VirD4
araD	K01786	L-ribulose-5-phosphate 4-epimerase [EC:5.1.3.4]
gatB	K02774	PTS system, galactitol-specific IIB component [EC:2.7.1.200]
gatC	K02775	PTS system, galactitol-specific IIC component
gatA	K02773	PTS system, galactitol-specific IIA component [EC:2.7.1.200]
topB	K03169	DNA topoisomerase III [EC:5.99.1.2]
-	K06926	uncharacterized protein
-	K06915	uncharacterized protein
nrdA	K00525	ribonucleoside-diphosphate reductase alpha chain [EC:1.17.4.1]
pulA	K01200	pullulanase [EC:3.2.1.41]
sgbU	K03082	hexulose-6-phosphate isomerase [EC:5.-.-.-]
sgbH	K03081	3-dehydro-L-gulonate-6-phosphate decarboxylase [EC:4.1.1.85]
ulaB	K02822	PTS system, ascorbate-specific IIB component [EC:2.7.1.194]
ulaA	K03475	PTS system, ascorbate-specific IIC component
ulaC	K02821	PTS system, ascorbate-specific IIA component [EC:2.7.1.194]
ulaG	K03476	L-ascorbate 6-phosphate lactonase [EC:3.1.1.-]
ade	K01486	adenine deaminase [EC:3.5.4.2]
mntH	K03322	manganese transport protein
sufB	K09014	Fe-S cluster assembly protein SufB
iscU	K04488	nitrogen fixation protein NifU and related proteins
sufS	K11717	cysteine desulfurase / selenocysteine lyase [EC:2.8.1.7 4.4.1.16]
-	K07033	uncharacterized protein
sufC	K09013	Fe-S cluster assembly ATP-binding protein
pdhR	K05799	GntR family transcriptional regulator, transcriptional repressor for pyruvate dehydrogenase complex
crtISO	K09835	prolycopene isomerase [EC:5.2.1.13]
csn1	K09952	CRISPR-associated endonuclease Csn1 [EC:3.1.-.-]
clfB	K14192	clumping factor B
The red font is a gene unique to feces.

## Sheet: Table S2
Table S2 Significant differences and higher gene abundance in the feces
Gene	KO	Definition
cas3	K07012	CRISPR-associated endonuclease/helicase Cas3 [EC:3.1.-.- 3.6.4.-]
cas1	K15342	CRISP-associated protein Cas1
casA	K19123	CRISPR system Cascade subunit CasA
casB	K19046	CRISPR system Cascade subunit CasB
casC	K19124	CRISPR system Cascade subunit CasC
casD	K19125	CRISPR system Cascade subunit CasD
casE	K19126	CRISPR system Cascade subunit CasE
glsA	K01425	glutaminase [EC:3.5.1.2]
tetM	K18220	ribosomal protection tetracycline resistance protein
lmrB	K18926	MFS transporter, DHA2 family, lincomycin resistance protein
-	K00690	sucrose phosphorylase [EC:2.4.1.7]
galA	K07407	alpha-galactosidase [EC:3.2.1.22]
msmG	K10119	raffinose/stachyose/melibiose transport system permease protein
dhaL	K05879	dihydroxyacetone kinase, C-terminal domain [EC:2.7.1.-]
dhaK	K05878	dihydroxyacetone kinase, N-terminal domain [EC:2.7.1.-]
umuC	K03502	DNA polymerase V
yjaB	K03827	putative acetyltransferase [EC:2.3.1.-]
metB	K01739	cystathionine gamma-synthase [EC:2.5.1.48]
metC	K01760	cystathionine beta-lyase [EC:4.4.1.8]
rfbB	K01710	dTDP-glucose 4,6-dehydratase [EC:4.2.1.46]
rfbA	K00973	glucose-1-phosphate thymidylyltransferase [EC:2.7.7.24]
rfbC	K01790	dTDP-4-dehydrorhamnose 3,5-epimerase [EC:5.1.3.13]
rfbD	K00067	dTDP-4-dehydrorhamnose reductase [EC:1.1.1.133]
ogt	K00567	methylated-DNA-[protein]-cysteine S-methyltransferase [EC:2.1.1.63]
-	K07126	uncharacterized protein
manX	K02794	PTS system, mannose-specific IIB component [EC:2.7.1.191]
agaF	K02744	PTS system, N-acetylgalactosamine-specific IIA component [EC:2.7.1.-]
rbsB	K10439	ribose transport system substrate-binding protein
deoC	K01619	deoxyribose-phosphate aldolase [EC:4.1.2.4]
-	K06148	ATP-binding cassette, subfamily C, bacterial
glf	K01854	UDP-galactopyranose mutase [EC:5.4.99.9]
The red font is a gene unique to feces.
